# Supplementary material for: The differential impact of pediatric COVID-19 between high-income countries and low- and middle-income countries: A systematic review of fatality and ICU admission in children worldwide
Source: PLoS One. 2021 Jan 29;16(1):e0246326. doi: 10.1371/journal.pone.0246326 (PMC7845974; doi:10.1371/journal.pone.0246326)
Supplement: S3 Fig — A. Age-specific case fatality rate. B. Age-specific ICU admission rate. Age-specific national data with up to one year difference of age buckets were included. For example, age-specific national data reporting outcomes of 1–5 years and 10–15 years were included in our calculation of 1–4 years and 10–14 years. Abbreviations: y, years. (ZIP) [file pone.0246326.s005.zip]

Archive with 2 entries (2 files):
- S3A_Fig.tif
- S3B_Fig.tif
